# Supplementary material for: Role of transcriptional regulation in auxin-mediated response to abiotic stresses
Source: Front Genet. 2024 Apr 24;15:1394091. doi: 10.3389/fgene.2024.1394091 (PMC11076734; doi:10.3389/fgene.2024.1394091)
Supplement: Supplementary file 1 [file Table1.XLSX]

## Sheet: Foglio1
Locus name	gene name	other name	description	other_designations	map_location	chromosome	genomic_nucleotide_accession.version	start_position_on_the_genomic_accession	end_position_on_the_genomic_accession	orientation	exon_count
AT1G08810	MYB60	AT1G08810, AtMYB60, F22O13.30, F22O13_30, myb domain protein 60	myb domain protein 60	myb domain protein 60		1	NC_003070.9	2819065	2820478	minus	3
AT1G09530	PIF3	AT1G09530, F14J9.19, F14J9_19, PAP3, PHOTOCURRENT 1, PHYTOCHROME INTERACTING FACTOR 3, PHYTOCHROME-ASSOCIATED PROTEIN 3, POC1, phytochrome interacting factor 3, purple acid phosphatase 3	phytochrome interacting factor 3	phytochrome interacting factor 3		1	NC_003070.9	3075768	3079654	plus	8
AT1G14350	FLP	AT1G14350, AtMYB124, F14L17.12, F14L17_12, FOUR LIPS, MYB124, myb domain protein 124	Duplicated homeodomain-like superfamily protein	Duplicated homeodomain-like superfamily protein		1	NC_003070.9	4907887	4911168	plus	11
AT1G43700	VIP1	AT1G43700, AtVIP1, F2J6.6, F2J6_6, SUE3, VIRE2-INTERACTING PROTEIN, VIRE2-interacting protein 1, sulphate utilization efficiency 3	VIRE2-interacting protein 1	VIRE2-interacting protein 1		1	NC_003070.9	16484231	16486327	plus	4
AT1G56010	NAC1	AT1G56010, ANAC022, Arabidopsis NAC domain containing protein 21, Arabidopsis NAC domain containing protein 22, F14J16.32, NAC domain containing protein 1, anac021	NAC domain containing protein 1	NAC domain containing protein 1		1	NC_003070.9	20946571	20949281	minus	3
AT1G56650	PAP1	AT1G56650, ATMYB75, F25P12.92, F25P12_92, MYB DOMAIN PROTEIN 75, MYB75, MYELOBLASTOSIS PROTEIN 75, SIAA1, SUC-INDUCED ANTHOCYANIN ACCUMULATION 1, phosphatidic acid phosphatase 1, production of anthocyanin pigment 1	production of anthocyanin pigment 1	production of anthocyanin pigment 1		1	NC_003070.9	21233555	21235292	minus	3
AT1G69310	WRKY57	AT1G69310, ATWRKY57, F23O10.11, F23O10_11, WRKY DNA-binding protein 57	WRKY DNA-binding protein 57	WRKY DNA-binding protein 57		1	NC_003070.9	26054275	26058383	minus	5
AT1G75080	BZR1	AT1G75080, BRASSINAZOLE-RESISTANT 1, F9E10.7, F9E10_7	Brassinosteroid signaling positive regulator (BZR1) family protein	Brassinosteroid signaling positive regulator (BZR1) family protein		1	NC_003070.9	28185504	28188075	plus	3
AT2G36270	ABI5	AT2G36270, ABA INSENSITIVE 5, AtABI5, F2H17.12, F2H17_12, GIA1, GROWTH-INSENSITIVITY TO ABA 1	Basic-leucine zipper (bZIP) transcription factor family protein	Basic-leucine zipper (bZIP) transcription factor family protein		2	NC_003071.7	15204659	15207636	minus	5
AT2G40220	ABI4	AT2G40220, ABA INSENSITIVE 4, ABSCISIC ACID-INSENSITIVE PROTEIN 4, ATABI4, GIN6, GLUCOSE INSENSITIVE 6, IMPAIRED SUCROSE INDUCTION 3, ISI3, SALOBRENO 5, SAN5, SIS5, SUCROSE UNCOUPLED 6, SUGAR-INSENSITIVE 5, SUN6, T7M7.16	Integrase-type DNA-binding superfamily protein	Integrase-type DNA-binding superfamily protein		2	NC_003071.7	16796247	16797585	minus	1
AT2G43010	PIF4	AT2G43010, AtPIF4, MFL8.13, MFL8_13, SRL2, phytochrome interacting factor 4	phytochrome interacting factor 4	phytochrome interacting factor 4		2	NC_003071.7	17886101	17889087	plus	6
AT2G43790	MPK6	AT2G43790, ATMAPK6, ATMPK6, F18O19.10, MAP KINASE 6, MAP kinase 6, MAPK6	MAP kinase 6	MAP kinase 6		2	NC_003071.7	18138246	18140988	plus	6
AT2G46400	WRKY46	AT2G46400, ATWRKY46, F11C10.9, WRKY DNA-BINDING PROTEIN 46, WRKY DNA-binding protein 46	WRKY DNA-binding protein 46	WRKY DNA-binding protein 46		2	NC_003071.7	19043411	19044955	minus	3
AT2G47460	MYB12	AT2G47460, ATMYB12, MYB DOMAIN PROTEIN 12, PFG1, PRODUCTION OF FLAVONOL GLYCOSIDES 1, T30B22.24, myb domain protein 12	myb domain protein 12	myb domain protein 12		2	NC_003071.7	19476326	19479597	plus	3
AT3G24650	ABI3	AT3G24650, ABA INSENSITIVE 3, ABSCISIC ACID INSENSITIVE 3, AtABI3, SIS10, SUGAR INSENSITIVE 10	AP2/B3-like transcriptional factor family protein	AP2/B3-like transcriptional factor family protein		3	NC_003074.8	8997370	9001185	plus	6
AT4G01550	NAC069	AT4G01550, ANAC069, F11O4.5, F11O4_5, NAC domain containing protein 69, NAC with Transmembrane Motif 2, NTM2, anac069	NAC domain containing protein 69	NAC domain containing protein 69		4	NC_003075.7	673862	676445	minus	6
AT4G24020	NLP7	AT4G24020, NIN like protein 7, T19F6.10, T19F6_10	NIN like protein 7	NIN like protein 7		4	NC_003075.7	12479528	12484049	plus	5
AT4G37260	MYB73	AT4G37260, AP22.97, AP22_97, ATMYB73, myb domain protein 73	myb domain protein 73	myb domain protein 73		4	NC_003075.7	17540490	17541799	plus	1
AT5G07680	NAC080	AT5G07680, ANAC079, ANAC080, ATNAC4, Arabidopsis NAC domain containing protein 79, MBK20.13, MBK20_13, NAC domain containing protein 80, NAC4	NAC domain containing protein 80	NAC domain containing protein 80		5	NC_003076.8	2435795	2437661	plus	3
AT5G11260	HY5	AT5G11260, BZIP TRANSCRIPTION FACTOR HY5, ELONGATED HYPOCOTYL 5, F2I11.150, F2I11_150, REVERSAL OF THE DET PHENOTYPE 5, TED 5	Basic-leucine zipper (bZIP) transcription factor family protein	Basic-leucine zipper (bZIP) transcription factor family protein		5	NC_003076.8	3593335	3595073	minus	4
AT5G39610	NAC6	AT5G39610, ANAC092, ATNAC2, ATNAC6, Arabidopsis NAC domain containing protein 92, MIJ24.11, MIJ24_11, NAC domain containing protein 2, NAC domain containing protein 6, NAC domain containing protein 2, NAC domain containing protein 6, NAC2, ORE1, ORESARA 1	NAC domain containing protein 6	NAC domain containing protein 6		5	NC_003076.8	15858398	15859911	minus	3
AT5G45710	RHA1	AT5G45710, AT-HSFA4C, HEAT SHOCK TRANSCRIPTION FACTOR A4C, HEAT SHOCK TRANSCRIPTION FACTOR A4C, HSFA4C, MRA19.11, MRA19_11, ROOT HANDEDNESS 1	winged-helix DNA-binding transcription factor family protein	winged-helix DNA-binding transcription factor family protein		5	NC_003076.8	18540665	18542864	plus	2
AT5G62000	ARF2	AT5G62000, ARF1-BINDING PROTEIN, ARF1-BP, AT5G62010, AtARF2, HLS1 SUPPRESSOR, HSS, MTG10.1, MTG10_1, ORE14, ORESARA 14, auxin response factor 2	auxin response factor 2	auxin response factor 2		5	NC_003076.8	24910191	24915395	plus	15
AT5G62470	MYB96	ATMYB96, K19B1.8, K19B1_8, MYB DOMAIN PROTEIN 96, MYBCOV1, myb domain protein 96	myb domain protein 96	myb domain protein 96		5	NC_003076.8	25078991	25081141	minus	3
AT5G66940	K8A10	AT5G66940, K8A10.1, K8A10_1	Dof-type zinc finger DNA-binding family protein	Dof-type zinc finger DNA-binding family protein		5	NC_003076.8	26727819	26728715	minus	1
AT5G67300	MYBR1	AT5G67300, ARABIDOPSIS THALIANA MYB DOMAIN PROTEIN 44, ATMYB44, ATMYBR1, MYB44, myb domain protein r1	myb domain protein r1	myb domain protein r1		5	NC_003076.8	26854022	26856006	plus	1
